# Supplementary material for: The Antimicrobial Peptide Capitellacin: Chemical Synthesis of Analogues to Probe the Role of Disulphide Bridges and Their Replacement with Vinyl Sulphides
Source: Antibiotics (Basel). 2024 Jul 2;13(7):615. doi: 10.3390/antibiotics13070615 (PMC11273936; doi:10.3390/antibiotics13070615)
Supplement: Supplementary file 1 [file antibiotics-13-00615-s001.zip]

Archive with 1 entries (1 files):
- antibiotics-3039473-supplementary.pdf
